# Supplementary material for: Characterizing and quantifying the temporal relationship between structural and functional change in glaucoma
Source: PLoS One. 2021 Apr 1;16(4):e0249212. doi: 10.1371/journal.pone.0249212 (PMC8016338; doi:10.1371/journal.pone.0249212)
Supplement: S1 File — (CSV) [file pone.0249212.s001.csv]

study_id	ms	md	dag	rag	rast	rait	mrnflg	mrnflst	mrnflit	rangeSyear	rangeRyear	gender	race_nih
1	30.42618824	-0.473125254	1.82	1.31	0.12	0.15	0.2	0.14	0.16	0	0	M	Black or African American
2	15.99421291	-14.50378622	2.96	0.66	0.09	0.07	0.11	0.1	0.11	0	0	F	Black or African American
3	29.675187	-1.159994385	2.26	1.05	0.17	0.16	0.17	0.19	0.16	0	0	F	White
4	29.49909596	-1.152498346	2.8	1.76	0.17	0.33	0.26	0.31	0.34	0	0	F	Black or African American
5	30.82747223	0.169426501	2.32	1.38	0.16	0.11	0.46	0.71	0.19	0	0	M	Black or African American
6	18.92163162	-12.39609869	2.44	0.76	0.12	0.07	0.23	0.28	0.23	0	0	M	Black or African American
7	25.8400837	-4.792478945	1.82	1.04	0.13	0.14	0.24	0.28	0.26	0	0	F	Black or African American
8	31.28698367	0.630787407	2.16	1.25	0.15	0.16	0.25	0.25	0.24	0	0	F	White
9	27.92596438	-2.834096494	2.64	0.76	0.09	0.06	0.15	0.21	0.13	0	0	F	Black or African American
10	18.21853414	-12.33485366	2.05	1.95	0.25	0.24	0.23	0.26	0.21	0	0	F	White
11	30.27434399	-1.041473825	2.56	0.9	0.09	0.13	0.21	0.21	0.24	0	0	F	White
12	26.63668216	-3.831162426	3.6	0.88	0.08	0.11	0.17	0.09	0.2	0	0	M	Black or African American
13	19.01841546	-11.66129361	1.78	1.11	0.21	0.13	0.2	0.15	0.01	0	0	M	White
14	31.34009319	1.04554797	2.12	1.35	0.17	0.13	0.18	0.28	0.15	0	0	F	White
15	23.27610443	-7.538729496	1.83	0.99	0.14	0.06	0.2	0.23	0.06	0	0	M	White
16	30.85796062	0.623753732	2.41	0.99	0.13	0.12	0.16	0.15	0.23	0	0	F	White
17	27.75502375	-1.992695068	2.83	1.69	0.23	0.2	0.19	0.23	0.17	0	0	M	Black or African American
18	29.68775193	-0.5414961	1.79	1.53	0.21	0.22	0.21	0.23	0.24	0	0	F	White
19	31.87169845	0.973397188	3.13	1.66	0.25	0.2	0.2	0.27	0.18	0	0	F	Black or African American
20	29.31425168	-1.03422356	2.25	1.38	0.16	0.2	0.18	0.26	0.15	0	0	M	White
21	28.40680013	-2.783394881	2.56	1.42	0.18	0.17	0.12	0.22	0.14	0	0	F	Black or African American
22	27.32013193	-2.359347248	2.3	1.62	0.2	0.21	0.12	0.11	0.2	0	0	M	Black or African American
23	31.15446685	0.799817222	2.8	1.03	0.12	0.11	0.18	0.23	0.17	0	0	F	White
24	21.95816142	-9.017895126	1.59	1.03	0.15	0.11	0.31	0.32	0.31	0	0	F	Black or African American
25	30.04846863	0.234455324	2.5	2.16	0.26	0.35	0.28	0.2	0.42	0	0	F	White
26	28.865509	-0.824574447	2.87	1.73	0.21	0.18	0.21	0.26	0.19	0	0	M	Black or African American
27	17.66925286	-13.07042841	2.33	0.59	0.1	0.04	0.12	0.21	0.09	0	0	M	Black or African American
28	29.6212745	-1.081798631	2.47	1.09	0.13	0.13	0.18	0.18	0.21	0	0	M	Black or African American
29	32.21680933	1.500124342	2.06	1.48	0.2	0.15	0.32	0.34	0.33	0	0	F	Black or African American
30	31.52130436	1.166340607	2.56	1.78	0.23	0.25	0.2	0.26	0.24	0	0	M	White
31	28.04291964	-1.588945772	1.71	1.44	0.16	0.2	0.21	0.19	0.21	0	0	M	White
32	26.61017562	-3.146398044	2.01	1.15	0.16	0.12	0.31	0.45	0.29	0	0	M	White
33	21.28447204	-9.646000066	1.6	0.83	0.12	0.02	0.12	0.31	-0.17	0	0	M	Black or African American
34	28.67116976	-1.743238664	2.36	1.28	0.1	0.21	0.21	0.2	0.22	0	0	M	Black or African American
35	30.32649969	0.032513957	2.12	1.16	0.15	0.17	0.18	0.21	0.22	0	0	M	White
36	29.96189531	0.094450257	1.75	1.2	0.15	0.15	0.38	0.45	0.39	0	0	M	White
37	30.79479614	0.865992958	2.38	1.23	0.11	0.14	0.25	0.14	0.34	0	0	F	White
38	26.85136574	-4.024043178	1.47	1.04	0.15	0.13	0.21	0.22	0.24	0	0	M	Black or African American
39	23.23434718	-7.830793098	1.73	1.25	0.16	0.17	0.33	0.33	0.35	0	0	M	Black or African American
40	28.88164704	-0.748008501	2.15	1.56	0.16	0.22	0.15	0.19	0.17	0	0	M	Black or African American
41	30.38711204	-0.687351211	1.74	0.83	0.1	0.09	0.18	0.22	0.15	0	0	F	White
42	31.30346694	-0.617579664	3.06	1.29	0.15	0.17	0.16	0.22	0.1	0	0	F	Black or African American
43	5.056162104	-25.56965545	1.79	0.31	0.03	0.03	0.07	0.09	0.05	0	0	F	Black or African American
44	29.86561186	-0.895912651	3.92	2.08	0.12	0.3	0.18	0.18	0.14	0	0	M	White
45	12.46771128	-18.09122483	1.77	0.48	0.07	0.05	0.11	0.13	0.11	0	0	F	White
46	31.32007184	0.661114405	1.76	1.28	0.16	0.18	0.29	0.27	0.38	0	0	F	White
47	27.69227438	-4.244648352	1.79	0.59	0.06	0.07	0.15	0.14	0.21	0	0	F	Black or African American
48	30.66224067	0.011036536	2.68	1.47	0.18	0.24	0.31	0.31	0.34	0	0	F	Black or African American
49	12.20176244	-19.28705731	2.04	0.58	0.08	0.03	0.11	0.19	0.06	0	0	M	Black or African American
50	28.12572983	-2.464171619	1.42	0.8	0.15	0.04	0.29	0.42	0.1	0	0	F	Black or African American
51	30.37343311	-0.402840832	2.46	1.16	0.08	0.08	0.15	0.19	0.1	0	0	F	Black or African American
52	30.14590084	0.149392667	1.63	1.63	0.24	0.21	0.38	0.52	0.44	0	0	M	White
53	29.55850035	-0.428017864	2.31	0.83	0.09	0.08	0.18	0.14	0.2	0	0	M	White
54	29.74258125	-0.538246516	2.43	1.09	0.15	0.16	0.17	0.29	0.14	0	0	F	White
55	30.73641109	0.50349787	2.18	1.52	0.18	0.2	0.23	0.28	0.27	0	0	M	White
56	28.1881884	-2.094584993	3.13	0.92	0.11	0.11	0.17	0.2	0.15	0	0	M	White
57	26.94751373	-2.064751175	2.35	1.03	0.12	0.14	0.17	0.28	0.19	0	0	M	White
58	30.66811116	0.313130404	1.59	1.2	0.13	0.18	0.4	0.45	0.47	0	0	F	White
59	30.6296132	-1.112640432	1.99	1.28	0.16	0.16	0.17	0.19	0.17	0	0	M	White
60	32.63085359	1.915941831	1.24	1.07	0.19	0.18	0.13	0.25	0.07	0	0	M	White
61	31.1436899	1.632830729	1.97	1.2	0.15	0.15	0.21	0.38	0.13	0	0	F	White
62	29.1268608	-0.980018003	1.87	1.29	0.17	0.17	0.34	0.39	0.36	0	0	F	Black or African American
63	30.83997474	-0.237178181	1.95	1.03	0.14	0.11	0.14	0.2	0.13	0	0	M	White
64	30.39604169	0.574747944	2.24	0.76	0.07	0.12	0.18	0.13	0.29	0	0	M	White
65	27.23359417	-2.430253492	2.19	0.96	0.1	0.1	0.1	0.23	0.08	0	0	F	Asian
66	27.90077356	-1.669410284	1.93	1.02	0.09	0.16	0.18	0.16	0.19	0	0	M	White
67	30.06574612	-0.409048441	2.87	1.43	0.22	0.23	0.2	0.25	0.27	0	0	F	White
68	28.48948992	-1.024360524	1.98	1.54	0.24	0.14	0.23	0.25	0.16	0	0	F	White
69	28.95093895	-1.099676539	2.52	1.5	0.2	0.19	0.26	0.34	0.24	0	0	F	Black or African American
70	26.22122934	-3.452859668	2.75	2.16	0.23	0.31	0.31	0.3	0.46	0	0	M	Black or African American
71	27.11441865	-2.512761618	1.77	1.35	0.14	0.19	0.32	0.38	0.27	0	0	F	Black or African American
72	30.23963432	-0.841520718	2.84	2.03	0.33	0.23	0.24	0.26	0.29	0	0	M	Black or African American
73	25.65132504	-4.910492551	3.25	2.1	0.31	0.28	0.19	0.2	0.27	0	0	F	Black or African American
74	28.15501946	-2.963777901	2.31	1.37	0.12	0.19	0.21	0.27	0.29	0	0	M	Black or African American
75	29.13273872	-0.979433756	3.45	1.79	0.2	0.26	0.2	0.25	0.27	0	0	M	Black or African American
76	27.10338594	-2.871529976	3.06	1.37	0.19	0.19	0.23	0.21	0.26	0	0	M	Black or African American
77	31.63439595	0.26012369	2.17	1.37	0.14	0.2	0.28	0.24	0.35	0	0	M	Black or African American
78	23.80943922	-6.897710403	1.88	1.35	0.12	0.2	0.23	0.23	0.33	0	0	F	Black or African American
79	29.10589703	-1.971772978	3.1	1.61	0.21	0.25	0.38	0.53	0.4	0	0	F	Black or African American
80	27.92383137	-3.265101422	2.57	1.34	0.19	0.16	0.28	0.36	0.29	0	0	M	Black or African American
81	29.03791737	-1.620388674	1.65	1.19	0.1	0.18	0.23	0.4	0.06	0	0	M	Black or African American
82	29.62748489	-0.66342903	2.64	1.86	0.23	0.19	0.27	0.27	0.24	0	0	F	Black or African American
83	26.73233571	-4.344685184	1.44	1.19	0.17	0.12	0.21	0.24	0.23	0	0	F	White
84	27.8622318	-2.182215629	1.54	1.22	0.16	0.15	0.2	0.24	0.19	0	0	F	Black or African American
85	27.25532168	-2.665323892	1.32	1.14	0.16	0.15	0.35	0.38	0.4	0	0	M	Black or African American
86	26.84969798	-3.197482037	2.25	1.6	0.14	0.2	0.29	0.32	0.36	0	0	F	Black or African American
87	28.65530211	-1.446677834	1.85	1.16	0.14	0.11	0.21	0.23	0.19	0	0	M	Black or African American
88	30.41089235	0.297737513	1.77	1.31	0.16	0.17	0.31	0.36	0.37	0	0	F	Black or African American
89	30.0667586	0.253654649	2.09	1.44	0.18	0.2	0.38	0.44	0.36	0	0	F	Black or African American
90	27.95964376	-2.812264885	0.99	0.64	0.03	0.11	0.34	0.12	0.33	0	0	M	Black or African American
91	30.99925567	0.095381009	3.77	1.12	0.14	0.19	0.26	0.31	0.19	0	0	F	Black or African American
92	25.34210313	-5.569736402	1.89	1.04	0.06	0.08	0.21	0.12	0.19	0	0	F	Black or African American
93	15.77306803	-15.28089067	1.69	0.6	0.05	0.06	0.13	0.11	0.07	0	0	M	Black or African American
94	28.92432701	-0.941958818	1.71	1.7	0.23	0.25	0.23	0.26	0.24	0	0	F	Black or African American
95	30.29958374	0.661833754	2.63	1.05	0.13	0.13	0.2	0.28	0.18	0	0	F	Black or African American
96	27.10375742	-2.887319371	2.38	1.07	0.16	0.14	0.18	0.24	0.11	0	0	F	Black or African American
97	28.16989885	-2.423956269	1.84	1.3	0.14	0.17	0.24	0.21	0.27	0	0	M	Black or African American
98	24.19551338	-5.597909686	1.5	1.36	0.17	0.2	0.3	0.27	0.35	0	0	F	Black or African American
99	27.7497992	-2.900608043	2.25	2.01	0.3	0.31	0.32	0.41	0.33	0	0	F	Black or African American
100	24.39210056	-4.925301184	2.1	1.3	0.2	0.17	0.21	0.23	0.23	0	0	F	Black or African American
101	26.56285226	-4.622049564	2.14	1.38	0.18	0.19	0.28	0.36	0.37	0	0	F	Black or African American
102	29.18700484	-1.642145498	1.53	1.17	0.15	0.13	0.28	0.42	0.24	0	0	M	Black or African American
103	25.8254991	-3.792639321	2.49	0.9	0.1	0.17	0.25	0.37	0.28	0	0	M	Black or African American
104	30.34326431	-0.552028415	1.52	1.24	0.16	0.17	0.18	0.2	0.24	0	0	F	Black or African American
105	14.6865459	-15.30561525	1.81	0.84	0.11	0.06	0.15	0.18	0.08	0	0	M	Black or African American
106	29.3120109	-2.119876544	2.18	1.5	0.16	0.2	0.33	0.31	0.38	0	0	F	Black or African American
107	29.47938099	-0.808568925	2.43	1.51	0.18	0.21	0.27	0.34	0.28	0	0	F	Black or African American
108	29.25586591	-1.341671716	2.09	1.27	0.18	0.13	0.25	0.29	0.19	0	0	M	Black or African American
109	29.99699169	0.194430414	1.67	0.97	0.1	0.11	0.18	0.14	0.16	0	0	M	Black or African American
110	31.89946009	1.604890748	1.56	1.34	0.21	0.18	0.25	0.21	0.32	0	0	F	White
111	29.7447278	-0.062114673	1.1	1.09	0.16	0.17	0.25	0.35	0.18	0	0	F	White
112	29.79319255	-0.012985491	1.28	1.14	0.15	0.16	0.23	0.21	0.32	0	0	M	White
113	29.53775611	-0.513144649	1.64	1.19	0.16	0.11	0.18	0.17	0.19	0	0	M	White
114	32.04065648	1.20442055	1.94	1.36	0.17	0.18	0.2	0.33	0.15	0	0	F	White
115	27.55351453	-1.890366302	2.94	1.16	0.11	0.04	0.11	0.17	0	0	0	M	Chinese
116	30.86516505	-0.034696772	1.97	1.58	0.26	0.21	0.21	0.26	0.2	0	0	F	White
117	28.71305214	-0.671504126	1.67	1.23	0.16	0.16	0.26	0.28	0.27	0	0	M	White
118	31.82333835	0.869378838	1.56	1.15	0.15	0.16	0.34	0.37	0.39	0	0	F	White
119	29.47968499	-0.737575572	1.52	1.29	0.16	0.19	0.17	0.2	0.24	0	0	F	White
120	31.34381029	1.169425894	1.74	1.13	0.11	0.11	0.19	0.2	0.15	0	0	M	White
