# Supplementary material for: Characterizing and quantifying the temporal relationship between structural and functional change in glaucoma
Source: PLoS One. 2021 Apr 1;16(4):e0249212. doi: 10.1371/journal.pone.0249212 (PMC8016338; doi:10.1371/journal.pone.0249212)
Supplement: S2 File — (CSV) [file pone.0249212.s002.csv]

study_id	ms	rag	timeMSyear	timeRAGyear
1	30.42618824	1.31	0	0
1	30.81566614	1.23	1.941136208	1.941136208
1	30.14355352	1.29	3.039014374	3.071868583
1	30.56076772	1.31	3.934291581	3.934291581
1	30.09283049	1.17	5.045859001	5.045859001
1	30.12340405	1.25	5.965776865	5.965776865
1	28.99227215	1.03	6.962354552	6.962354552
1	30.14618269	1.08	7.498973306	7.498973306
1	29.84554783	1.06	7.994524298	7.994524298
1	30.59951016	1	8.399726215	8.399726215
1	29.53189709	1.07	8.898015058	8.898015058
2	15.99421291	0.66	0	0
2	7.436468309	0.62	0.993839836	0.996577687
2	3.933937053	0.59	2.064339493	2.102669405
2	1.94407084	0.67	3.022587269	3.06091718
2	2.110884801	0.65	4.1724846	4.249144422
2	1.709270252	0.61	5.149897331	5.149897331
2	4.073149175	0.54	5.935660507	5.935660507
2	3.775091517	0.52	7.008898015	7.008898015
2	3.139608845	0.63	7.468856947	7.468856947
2	1.014527116	0.5	7.887748118	7.887748118
2	2.854628673	0.56	8.366872005	8.366872005
3	29.675187	1.05	0	0
3	30.75072615	0.94	2.0862423	2.108145106
3	31.03125778	1.02	2.929500342	2.970568104
3	31.00984504	1.01	4.002737851	4.024640657
3	29.08753315	0.89	5.900068446	5.921971253
3	30.56185791	0.89	6.551676934	6.57357974
3	28.87987368	0.74	6.970568104	6.99247091
3	30.36865705	0.84	7.356605065	7.378507871
3	29.47056338	0.85	7.893223819	7.915126626
3	30.55190349	0.8	8.353182752	8.375085558
3	29.73022919	0.85	8.813141684	8.83504449
4	29.49909596	1.76	0	0
4	32.153333	1.75	0.996577687	1.029431896
4	30.45950742	1.85	1.935660507	2.006844627
4	31.04559053	1.76	2.951403149	3.014373717
4	31.35326745	1.73	4.060232717	4.098562628
4	30.61050319	1.75	5.144421629	5.169062286
4	30.07552398	1.75	6.140999316	6.165639973
4	30.33773528	1.77	6.650239562	6.674880219
4	29.72908217	1.85	7.052703628	7.077344285
4	30.5456901	1.83	7.550992471	7.575633128
4	28.50057753	1.73	8.06844627	8.093086927
5	30.82747223	1.38	0	0
5	31.06168619	1.29	1.464750171	1.519507187
5	30.4590372	1.3	2.012320329	2.075290897
5	31.28735409	1.29	2.976043806	3.033538672
5	31.86736836	1.26	4.030116359	4.106776181
5	31.41651074	1.41	6.250513347	6.288843258
5	31.02725831	1.42	6.661190965	6.699520876
5	30.74199018	1.24	6.940451745	6.978781656
5	31.00827816	1.32	7.40862423	7.446954141
5	30.67793502	1.26	7.868583162	7.906913073
5	30.01722207	1.33	8.358658453	8.396988364
6	18.92163162	0.76	0	0
6	14.08975162	0.76	0.977412731	0.977412731
6	17.07299031	0.76	2.05065024	2.012320329
6	14.64667989	0.76	2.98973306	2.970568104
6	13.81901821	0.78	3.989048597	3.986310746
6	14.47723517	0.77	6.036960986	5.998631075
6	14.50642964	0.8	6.611909651	6.57357974
6	14.88197183	0.73	6.95687885	6.918548939
6	15.84289002	0.79	7.474332649	7.436002738
6	16.21500609	0.77	7.972621492	7.934291581
6	15.17763241	0.72	8.509240246	8.470910335
7	25.8400837	1.04	0	0
7	28.8029976	1.02	0.947296372	0.985626283
7	27.26175668	0.99	2.354551677	2.376454483
7	29.11114613	0.97	2.833675565	2.88843258
7	28.71848265	0.97	3.794661191	3.841204654
7	28.46783984	0.95	4.829568789	4.887063655
7	30.12518705	0.99	5.957563313	5.968514716
7	28.96452965	0.98	6.494182067	6.50513347
7	25.22807274	0.94	7.030800821	7.041752225
7	30.72022016	0.94	7.54825462	7.559206023
7	30.01359114	0.95	8.008213552	8.019164956
8	31.28698367	1.25	0	0
8	29.38814311	1.25	1.067761807	1.097878166
8	31.35914526	1.23	1.839835729	1.941136208
8	30.90803173	1.23	2.858316222	2.899383984
8	28.96136638	1.26	3.8275154	3.876796715
8	29.46333105	1.18	4.925393566	4.950034223
8	30.15163151	1.15	6.381930185	6.406570842
8	29.339371	1.25	6.880219028	6.904859685
8	29.9910179	1.2	7.359342916	7.383983573
8	30.25148722	1.16	7.838466804	7.863107461
8	30.13398336	1.18	8.298425736	8.323066393
9	27.92596438	0.76	0	0
9	30.52907079	0.7	0.862422998	0.933607118
9	30.65881377	0.75	3.047227926	3.080082136
9	31.27610936	0.72	3.904175222	3.923340178
9	31.26068177	0.67	4.900752909	4.919917864
9	29.24194441	0.68	5.475701574	5.49486653
9	31.33438428	0.66	5.993155373	6.012320329
9	30.52545157	0.69	6.932238193	6.951403149
9	31.96333086	0.65	7.430527036	7.449691992
9	31.27988738	0.65	7.890485969	7.909650924
9	28.97158235	0.43	8.388774812	8.407939767
10	18.21853414	1.95	0	0
10	23.87858848	1.97	1.051334702	1.084188912
10	25.1193637	1.92	1.785078713	1.793292266
10	25.74775434	2	2.872005476	2.88569473
10	27.15236859	1.93	3.942505133	3.937029432
10	23.81032161	1.95	4.950034223	4.944558522
10	27.50228524	1.91	5.754962355	5.749486653
10	25.65678044	2.01	6.819986311	6.814510609
10	25.65403574	1.98	7.488021903	7.482546201
10	27.47694195	1.96	7.967145791	7.961670089
10	27.26490713	1.92	8.966461328	8.960985626
11	30.27434399	0.9	0	0
11	30.8621914	0.8	2.004106776	2.039698836
11	30.69396471	0.8	3.019849418	3.030800821
11	30.7734428	0.8	3.980835044	3.991786448
11	31.92370703	0.74	4.996577687	5.00752909
11	30.15135071	0.83	5.973990418	5.984941821
11	30.55121907	0.81	6.453114305	6.464065708
11	30.68204199	0.8	7.008898015	7.019849418
11	30.34773306	0.75	7.603011636	7.613963039
11	30.28459042	0.74	8.13963039	8.150581793
11	30.29682497	0.78	9.174537988	9.185489391
12	26.63668216	0.88	0	0
12	27.06671502	0.79	1.125256674	1.117043121
12	27.56240518	0.9	1.826146475	1.831622177
12	27.50674195	0.79	2.822724162	2.828199863
12	27.76774382	0.85	3.904175222	3.890485969
12	27.09206271	0.85	4.980150582	4.966461328
12	26.91328676	0.74	6.291581109	6.277891855
12	23.63030329	0.87	6.828199863	6.814510609
12	23.03767501	0.92	7.411362081	7.397672827
12	21.6028883	0.93	7.890485969	7.876796715
12	21.54229345	1.34	8.955509925	8.941820671
13	19.01841546	1.11	0	0
13	18.69662407	0.98	0.971937029	0.996577687
13	17.27772393	0.96	1.952087611	1.973990418
13	16.98464664	0.93	3.006160164	3.028062971
13	14.85929248	0.95	3.874058864	3.893223819
13	14.49242022	0.82	4.848733744	4.8678987
13	15.83128866	0.87	5.481177276	5.500342231
13	14.85908724	0.95	5.883641342	5.902806297
13	15.13052715	0.75	6.305270363	6.324435318
13	13.68285623	0.97	6.918548939	6.937713895
13	13.75112995	1.41	7.474332649	7.493497604
14	31.34009319	1.35	0	0
14	30.91036267	1.34	1.122518823	1.144421629
14	31.81889048	1.35	2.168377823	2.171115674
14	31.73759333	1.37	3.030800821	3.033538672
14	30.92757386	1.32	4.210814511	4.213552361
14	24.45216276	1.39	5.188227242	5.190965092
14	30.03806056	1.2	6.740588638	6.743326489
14	29.4340485	1.28	7.093771389	7.09650924
14	31.00566365	1.37	7.592060233	7.594798084
14	30.9342113	1.29	8.032854209	8.03559206
14	29.19648597	1.19	9.305954825	9.308692676
15	23.27610443	0.99	0	0
15	21.55265104	0.92	1.281314168	1.245722108
15	22.83385941	0.93	1.963039014	1.916495551
15	23.96792065	0.91	2.929500342	2.88569473
15	25.01486032	0.9	4.024640657	3.978097194
15	24.53661995	0.91	5.018480493	4.971937029
15	22.63708748	0.87	5.516769336	5.470225873
15	23.50555839	0.91	6.015058179	5.968514716
15	23.22881498	0.87	6.628336756	6.581793292
15	22.39657931	0.85	7.107460643	7.06091718
15	21.49496174	0.84	7.567419576	7.520876112
16	30.85796062	0.99	0	0
16	31.5007837	0.85	0.837782341	0.881587953
16	31.64850406	0.98	1.56605065	1.609856263
16	30.83244765	0.93	4.479123888	4.5229295
16	30.61864956	0.9	5.136208077	5.180013689
16	29.31502373	0.79	6.088980151	6.132785763
16	30.4649869	0.97	6.472279261	6.516084873
16	29.30800728	0.88	6.951403149	6.995208761
16	30.63392946	0.89	7.411362081	7.455167693
16	29.04912251	0.99	7.92881588	7.972621492
16	30.05980958	0.83	8.982888433	9.026694045
17	27.75502375	1.69	0	0
17	29.11323299	1.79	0.928131417	0.955509925
17	27.22946723	1.79	1.675564682	1.686516085
17	26.08411909	1.82	3.014373717	3.028062971
17	29.62143709	1.77	3.893223819	3.909650924
17	29.28388872	1.73	5.067761807	5.045859001
17	27.08354745	1.79	6.102669405	6.080766598
17	27.77776549	1.72	6.535249829	6.513347023
17	27.05311134	1.84	6.984257358	6.962354552
17	27.84731923	1.84	7.991786448	7.969883641
17	26.51263703	1.65	8.950034223	8.928131417
18	29.68775193	1.53	0	0
18	28.47293043	1.52	0.922655715	0.93908282
18	30.11756344	1.55	1.87816564	1.87816564
18	30.38582055	1.54	2.858316222	2.855578371
18	30.00973171	1.57	3.816563997	3.890485969
18	28.42753311	1.56	4.908966461	4.906228611
18	24.6793087	1.56	5.42642026	5.423682409
18	28.29854101	1.5	5.886379192	5.883641342
18	27.46686587	1.51	6.346338125	6.343600274
18	27.45197687	1.56	6.825462012	6.822724162
18	27.58079414	1.56	7.800136893	7.797399042
19	31.87169845	1.66	0	0
19	32.52929224	1.67	1.941136208	1.968514716
19	32.44325387	1.65	2.954140999	2.984257358
19	30.93299928	1.64	3.953456537	3.980835044
19	31.54602216	1.64	4.950034223	4.958247775
19	31.13191826	1.62	5.965776865	5.973990418
19	31.55050088	1.59	6.422997947	6.431211499
19	32.09238733	1.68	7.000684463	7.008898015
19	31.92686138	1.64	7.537303217	7.545516769
19	31.8859985	1.68	7.939767283	7.947980835
19	32.38153794	1.66	8.955509925	8.963723477
20	29.31425168	1.38	0	0
20	29.86415196	1.42	1.032169747	1.054072553
20	29.88719928	1.34	2.012320329	2.05065024
20	28.19942182	1.4	2.98973306	3.008898015
20	29.82150117	1.38	4.13963039	4.158795346
20	30.26641087	1.37	5.308692676	5.327857632
20	28.45615155	1.34	6.113620808	6.132785763
20	29.71607835	1.39	6.688569473	6.707734428
20	29.52372097	1.38	7.263518138	7.282683094
20	28.86052676	1.39	7.550992471	7.570157426
20	29.34799738	1.38	8.030116359	8.049281314
21	28.40680013	1.42	0	0
21	28.78278484	1.33	1.341546886	1.347022587
21	29.6651715	1.36	2.023271732	2.028747433
21	31.14287455	1.38	2.915811088	2.929500342
21	30.21154428	1.6	4.955509925	4.958247775
21	29.27570674	1.71	5.645448323	5.648186174
21	28.96403964	1.88	6.173853525	6.176591376
21	29.17417525	1.83	6.480492813	6.483230664
21	23.59189249	1.81	7.066392882	7.069130732
21	27.65192653	1.85	7.488021903	7.490759754
21	28.25305649	1.8	8.090349076	8.093086927
22	27.32013193	1.62	0	0
22	24.83262292	1.63	1.35797399	1.352498289
22	25.81413327	1.59	1.683778234	1.675564682
22	28.06806127	1.61	2.064339493	2.061601643
22	24.92434217	1.66	2.959616701	2.954140999
22	27.93485466	1.49	4.131416838	4.142368241
22	27.98748256	1.57	4.991101985	4.982888433
22	29.2742145	1.53	5.451060917	5.442847365
22	26.14192397	1.53	6.124572211	6.116358658
22	29.39956752	1.41	6.984257358	6.976043806
22	28.46935759	1.25	7.44421629	7.436002738
23	31.15446685	1.03	0	0
23	31.66617512	0.96	1.01026694	1.015742642
23	30.0949311	0.69	1.875427789	1.87816564
23	31.17693557	0.92	2.967830253	2.970568104
23	30.38811732	0.83	5.018480493	5.002053388
23	29.66780247	0.9	5.535934292	5.519507187
23	30.23899969	0.84	6.015058179	5.998631075
23	30.4594479	0.7	6.513347023	6.496919918
23	30.68502266	0.8	7.011635866	6.995208761
23	30.75550232	0.86	7.526351814	7.509924709
23	30.63872016	0.69	7.989048597	7.972621492
24	21.95816142	1.03	0	0
24	24.42369206	1.05	0.895277207	0.996577687
24	25.16784836	1.1	1.828884326	1.87816564
24	24.5083806	1.12	2.811772758	2.932238193
24	26.43077859	1.1	3.904175222	3.947980835
24	28.59868054	1.03	5.32238193	5.366187543
24	26.27514109	1.12	5.859000684	5.902806297
24	26.56502812	1.02	6.453114305	6.496919918
24	23.68913062	1.08	6.836413415	6.880219028
24	26.74653057	1.07	7.315537303	7.359342916
24	27.84152528	1.09	7.832991102	7.876796715
25	30.04846863	2.16	0	0
25	29.75842097	1.51	1.845311431	1.921971253
25	30.45988762	1.58	3.876796715	3.915126626
25	28.93150815	1.56	4.796714579	4.83504449
25	28.57555869	1.61	5.467488022	5.505817933
25	29.11582338	1.61	5.869952088	5.908281999
25	27.59013279	1.5	6.598220397	6.636550308
25	28.43838313	1.72	6.866529774	6.904859685
25	28.03109229	1.59	7.47980835	7.518138261
25	28.78295972	1.54	7.958932238	7.997262149
25	29.98884737	1.58	8.955509925	8.993839836
26	28.865509	1.73	0	0
26	28.32202892	1.68	0.988364134	0.996577687
26	30.1284552	1.66	1.965776865	1.973990418
26	28.09651626	1.59	2.981519507	2.98973306
26	29.47372079	1.67	3.958932238	3.961670089
26	29.49380918	1.49	4.960985626	4.963723477
26	29.54683009	1.38	5.957563313	5.960301164
26	27.88872868	1.69	6.455852156	6.458590007
26	27.75078019	1.66	6.954140999	6.95687885
26	28.09369257	1.51	7.414099932	7.416837782
26	28.02567188	1.41	7.969883641	7.972621492
27	17.66925286	0.59	0	0
27	18.09478203	0.61	0.97467488	0.963723477
27	17.86175498	0.62	1.801505818	1.812457221
27	16.59783524	0.56	2.995208761	3.033538672
27	18.90102656	0.51	3.953456537	3.953456537
27	18.05927528	0.58	4.947296372	4.930869268
27	17.8288488	0.58	5.42642026	5.409993155
27	17.13255614	0.55	5.924709103	5.908281999
27	17.89490983	0.48	6.422997947	6.406570842
27	16.07029044	0.53	6.902121834	6.88569473
27	17.15329758	0.5	7.381245722	7.403148528
28	29.6212745	1.09	0	0
28	29.38256228	1.16	2.023271732	2.042436687
28	29.95219267	1.25	4.032854209	4.052019165
28	29.53381728	1.24	4.898015058	4.898015058
28	28.23297891	1.29	5.568788501	5.568788501
28	29.50730477	1.23	5.900068446	5.900068446
28	28.84236807	1.15	6.477754962	6.477754962
28	25.76124036	1.23	6.973305955	6.973305955
28	28.39839102	1.18	7.449691992	7.449691992
28	28.21676233	1.2	7.906913073	7.906913073
28	26.94067761	1.23	8.922655715	8.922655715
29	32.21680933	1.48	0	0
29	31.46507272	1.49	1.048596851	1.081451061
29	31.68921631	1.48	1.897330595	1.916495551
29	32.21359684	1.47	4	3.997262149
29	30.36442405	1.49	5.032169747	5.029431896
29	29.43595453	1.49	5.607118412	5.604380561
29	30.30927153	1.44	6.020533881	6.01779603
29	30.99297248	1.56	6.488706366	6.485968515
29	29.02708549	1.47	7.123887748	7.121149897
29	30.00715096	1.56	7.638603696	7.635865845
29	30.80190636	1.5	8.128678987	8.125941136
30	31.52130436	1.78	0	0
30	30.74456088	1.78	1.045859001	1.029431896
30	31.17248575	1.78	1.872689938	1.872689938
30	30.33103892	1.79	3.044490075	3.06091718
30	31.16853069	1.81	3.96440794	3.958932238
30	31.02059462	1.76	5.590691307	5.571526352
30	29.34133442	1.75	6.069815195	6.05065024
30	29.26892311	1.79	6.587268994	6.568104038
30	28.36936647	1.75	7.123887748	7.104722793
30	30.05048964	1.57	7.641341547	7.622176591
30	29.61598148	1.71	8.082135524	8.062970568
31	28.04291964	1.44	0	0
31	28.62511185	1.44	0.933607118	0.900752909
31	29.95093455	1.42	2.006844627	1.954825462
31	30.30507905	1.41	3.118412047	3.066392882
31	30.60979102	1.42	3.961670089	3.909650924
31	30.15073727	1.4	4.93908282	4.887063655
31	26.70192681	1.33	5.782340862	5.730321697
31	30.81348623	1.38	6.338124572	6.286105407
31	29.22931021	1.38	6.798083504	6.746064339
31	30.25289641	1.36	7.277207392	7.225188227
31	29.51081182	1.26	7.852156057	7.800136893
32	26.61017562	1.15	0	0
32	26.52184204	1.08	1.01026694	0.977412731
32	26.85722064	1.11	1.987679671	2.012320329
32	23.94394954	1.16	2.910335387	2.874743326
32	28.18538058	1.14	5.366187543	5.327857632
32	26.71374548	1.11	5.883641342	5.845311431
32	26.40261662	1.08	6.381930185	6.343600274
32	25.92741239	1.07	6.861054073	6.822724162
32	25.32289607	1.09	7.34017796	7.301848049
32	25.30886781	1.1	7.934291581	7.89596167
32	22.51441317	0.96	8.969199179	8.930869268
33	21.28447204	0.83	0	0
33	22.77229276	0.74	1.07871321	1.054072553
33	21.31949979	0.8	2.05065024	2.009582478
33	19.97633597	0.78	3.058179329	3.014373717
33	20.68931666	0.76	4.062970568	4.019164956
33	20.78149967	0.7	5.508555784	5.464750171
33	19.30231969	0.78	6.009582478	5.965776865
33	21.68955486	0.79	6.450376454	6.406570842
33	19.84338503	0.79	6.918548939	6.874743326
33	22.32070024	0.7	7.934291581	7.890485969
33	20.07918174	0.73	8.892539357	8.848733744
34	28.67116976	1.28	0	0
34	28.88170529	1.24	0.969199179	0.952772074
34	28.29746137	1.32	1.812457221	1.853524983
34	28.85974087	1.28	2.88843258	2.872005476
34	28.26861652	1.18	4.03559206	4.019164956
34	27.24741884	1.1	5.511293634	5.49486653
34	26.8605161	1.21	5.87816564	5.861738535
34	26.17437978	1.27	6.494182067	6.477754962
34	26.16469356	1.21	6.800821355	6.784394251
34	27.01789908	1.24	7.318275154	7.301848049
34	26.6398574	1.07	7.816563997	7.800136893
35	30.32649969	1.16	0	0
35	29.48696589	1.22	1.034907598	1.067761807
35	30.46483135	1.18	1.924709103	1.932922656
35	29.7964638	1.15	4.027378508	4.021902806
35	29.59767098	1.04	5.021218344	5.015742642
35	29.90749918	1.13	5.500342231	5.49486653
35	30.1328119	1.15	5.998631075	5.993155373
35	28.58603557	1.14	6.496919918	6.491444216
35	29.70416444	1.14	7.014373717	7.019849418
35	28.63735939	1.04	7.504449008	7.498973306
35	28.9527665	1.08	8.030116359	8.024640657
36	29.96189531	1.2	0	0
36	29.52557185	1.16	1.00752909	0.996577687
36	30.43898804	1.12	3.044490075	3.028062971
36	30.64793608	1.12	4.194387406	4.177960301
36	29.00857979	1.13	4.616016427	4.599589322
36	29.73146585	1.1	5.631759069	5.615331964
36	28.03841821	1.07	6.110882957	6.094455852
36	29.07655129	1.02	6.551676934	6.535249829
36	28.50915591	1.11	7.088295688	7.071868583
36	28.89364682	1.11	7.54825462	7.531827515
36	29.76229264	1.17	8.10403833	8.087611225
37	30.79479614	1.23	0	0
37	29.70706214	1.19	2.280629706	2.242299795
37	28.29856627	1.23	3.085557837	3.047227926
37	29.83727277	1.06	3.890485969	3.852156057
37	28.54418264	1.14	5.289527721	5.25119781
37	28.82323966	1.11	5.787816564	5.749486653
37	27.87926906	1.07	6.056125941	6.01779603
37	28.40346996	1.08	6.570841889	6.532511978
37	28.29497375	1.14	6.937713895	6.899383984
37	27.82359284	0.96	7.436002738	7.397672827
37	26.61673129	1.09	7.953456537	7.915126626
38	26.85136574	1.04	0	0
38	28.30964002	0.98	0.851471595	0.840520192
38	27.329539	0.93	1.880903491	1.867214237
38	28.33693413	0.96	2.858316222	2.893908282
38	29.538218	1	3.805612594	3.783709788
38	30.1993024	1	5.253935661	5.232032854
38	25.12890522	0.88	5.864476386	5.84257358
38	27.58326028	0.99	6.36550308	6.343600274
38	21.12246459	0.98	6.910335387	6.88843258
38	27.98801013	0.91	7.312799452	7.290896646
38	26.02902508	0.97	7.79192334	7.770020534
39	23.23434718	1.25	0	0
39	18.85939669	1.2	0.917180014	0.862422998
39	25.20402391	1.23	1.905544148	1.87816564
39	21.92067215	1.19	2.978781656	2.959616701
39	18.30571638	1.23	3.956194387	3.898699521
39	25.95081581	1.17	4.503764545	4.446269678
39	25.47733585	1.22	4.914442163	4.856947296
39	18.57737639	1.17	5.519507187	5.46201232
39	25.41643391	1.16	6.01779603	5.960301164
39	21.78242342	1.19	7.014373717	6.95687885
39	25.50920521	1.25	8.06844627	8.010951403
40	28.88164704	1.56	0	0
40	28.41924478	1.5	1.023956194	1.015742642
40	27.52224097	1.48	2.579055441	2.559890486
40	28.54720115	1.48	3.047227926	3.028062971
40	28.22271908	1.49	3.526351814	3.507186858
40	27.95691503	1.47	4.043805613	4.024640657
40	27.94910068	1.48	4.388774812	4.369609856
40	28.52827685	1.52	4.629705681	4.610540726
40	28.45687913	1.57	5.117043121	5.097878166
40	29.265503	1.4	5.596167009	5.577002053
40	29.25206866	1.45	6.113620808	6.094455852
41	30.38711204	0.83	0	0
41	29.13467609	0.81	1.11156742	1.054072553
41	28.26489432	0.81	2.006844627	1.993155373
41	29.12286323	0.83	2.984257358	2.92128679
41	29.16098151	0.8	4.030116359	3.997262149
41	28.68191579	0.83	4.509240246	4.446269678
41	28.433516	0.8	5.045859001	4.982888433
41	29.53503968	0.83	5.582477755	5.519507187
41	27.4470345	0.82	6.099931554	6.036960986
41	27.57990003	0.76	6.636550308	6.516084873
41	26.40444026	0.84	6.924024641	6.861054073
42	31.30346694	1.29	0	0
42	32.10050364	1.21	0.881587953	0.881587953
42	32.30701503	1.25	1.859000684	1.87816564
42	31.0261422	1.26	2.893908282	2.893908282
42	30.8812304	1.17	3.986310746	3.986310746
42	32.20636439	1.28	4.503764545	4.503764545
42	30.62038126	1.26	5.040383299	5.040383299
42	31.28313714	1.22	5.481177276	5.481177276
42	31.73426918	1.14	6.01779603	6.01779603
42	31.70466943	1.26	6.496919918	6.496919918
42	31.32091355	1.26	7.052703628	7.052703628
43	5.056162104	0.31	0	0
43	5.951423287	0.32	0.884325804	0.900752909
43	4.286090327	0.27	1.957563313	2.012320329
43	6.332633793	0.29	2.954140999	2.970568104
43	5.790145731	0.28	4.065708419	4.062970568
43	7.079251566	0.29	4.563997262	4.561259411
43	6.313012778	0.27	5.04312115	5.040383299
43	5.767620477	0.28	5.483915127	5.481177276
43	5.637518505	0.3	5.963039014	5.960301164
43	4.262045224	0.3	6.422997947	6.420260096
43	5.511678829	0.26	7.074606434	7.071868583
44	29.86561186	2.08	0	0
44	28.83048899	2.14	1.026694045	1.034907598
44	29.83461613	2.29	1.869952088	1.889117043
44	30.03810848	1.92	2.99247091	2.981519507
44	30.58633459	2.09	3.961670089	3.950718686
44	29.49360451	2.03	4.457221081	4.446269678
44	27.89040012	1.89	5.070499658	5.059548255
44	29.47789049	2.25	5.579739904	5.568788501
44	26.27197192	2.12	6.058863792	6.047912389
44	23.57218811	2.12	6.499657769	6.488706366
44	26.3801195	1.76	6.970568104	6.959616701
45	12.46771128	0.48	0	0
45	13.16319299	0.42	0.906228611	0.8678987
45	13.26261705	0.43	2.184804928	2.165639973
45	12.25215365	0.32	3.039014374	3.000684463
45	13.30215856	0.41	4.065708419	4.03559206
45	13.10879619	0.37	5.051334702	5.040383299
45	11.50352891	0.32	5.503080082	5.464750171
45	12.90799895	0.35	5.960301164	5.952087611
45	11.17690178	0.36	6.458590007	6.420260096
45	10.71890875	0.37	6.95687885	6.918548939
45	11.69594174	0.52	7.96440794	7.926078029
46	31.32007184	1.28	0	0
46	30.877657	1.29	0.898015058	0.900752909
46	31.95257846	1.26	1.930184805	1.916495551
46	32.1079196	1.3	2.88843258	2.874743326
46	31.70672509	1.28	3.61670089	3.603011636
46	30.21082604	1.31	4.076659822	4.062970568
46	30.81043259	1.29	4.479123888	4.465434634
46	31.88321677	1.25	4.977412731	4.963723477
46	30.4164958	1.28	5.475701574	5.46201232
46	30.79277921	1.26	5.935660507	5.921971253
46	29.4074781	1.27	6.967830253	6.954140999
47	27.69227438	0.59	0	0
47	20.61430517	0.62	1.267624914	1.264887064
47	21.14045841	0.51	2.318959617	2.299794661
47	20.30000895	0.56	2.932238193	2.951403149
47	18.38163097	0.55	4.024640657	4.005475702
47	17.33469016	0.6	4.966461328	4.947296372
47	20.65439284	0.6	5.519507187	5.500342231
47	18.80327048	0.6	6.171115674	6.151950719
47	18.79479719	0.58	6.617385352	6.598220397
47	19.62984649	0.59	7.014373717	6.995208761
47	20.86615665	0.64	8.049281314	8.030116359
48	30.66224067	1.47	0	0
48	29.67067012	1.44	0.952772074	0.955509925
48	28.20251014	1.4	2.047912389	2.047912389
48	30.93345269	1.41	2.918548939	2.948665298
48	30.85364321	1.34	3.961670089	3.961670089
48	31.53836929	1.37	4.421629021	4.421629021
48	30.96620746	1.39	4.922655715	4.922655715
48	31.58621462	1.38	5.401779603	5.401779603
48	30.65705783	1.37	5.900068446	5.900068446
48	31.51339575	1.41	6.368240931	6.368240931
48	31.56715942	1.34	6.913073238	6.913073238
49	12.20176244	0.58	0	0
49	13.47312462	0.58	0.807665982	0.881587953
49	13.85325406	0.63	1.853524983	1.87816564
49	14.19368451	0.6	2.932238193	2.932238193
49	14.36893641	0.6	4.041067762	4.041067762
49	8.617749461	0.58	4.443531828	4.443531828
49	10.89511345	0.55	4.90349076	4.90349076
49	12.33733654	0.6	5.401779603	5.401779603
49	8.030302153	0.55	5.869952088	5.869952088
49	10.05483799	0.6	6.379192334	6.379192334
49	7.101997985	0.63	6.841889117	6.841889117
50	28.12572983	0.8	0	0
50	25.9213043	0.76	0.969199179	0.952772074
50	23.96924531	0.78	2.031485284	2.009582478
50	24.2907577	0.76	2.88843258	2.85284052
50	24.95443834	0.72	3.605749487	3.570157426
50	25.34476672	0.76	3.93155373	3.89596167
50	23.96323479	0.71	4.421629021	4.386036961
50	21.94436044	0.74	4.97467488	4.93908282
50	22.21502373	0.84	5.456536619	5.420944559
50	20.69573189	0.7	5.993155373	5.957563313
50	21.30295127	0.72	7.143052704	7.107460643
51	30.37343311	1.16	0	0
51	29.17368594	1.14	0.977412731	0.958247775
51	28.75834857	1.16	2.023271732	1.984941821
51	27.86041752	1.15	2.981519507	2.943189596
51	27.49009051	1.04	3.570157426	3.531827515
51	27.10211017	1.16	3.978097194	3.939767283
51	27.28014204	1.01	4.525667351	4.48733744
51	26.49219789	1.08	5.023956194	4.985626283
51	26.54805513	0.95	5.503080082	5.464750171
51	26.46178609	1.01	6.009582478	5.971252567
51	26.11034342	1.08	7.1321013	7.093771389
52	30.14590084	1.63	0	0
52	29.62134319	1.63	0.900752909	0.900752909
52	29.66335743	1.59	1.935660507	1.935660507
52	28.02656763	1.6	2.932238193	2.932238193
52	29.89753824	1.37	4.465434634	4.465434634
52	30.25980073	1.27	5.596167009	5.596167009
52	29.42985317	1.37	6.056125941	6.056125941
52	29.16032071	1.29	6.516084873	6.516084873
52	29.73939231	1.36	7.014373717	7.014373717
52	29.08916066	1.35	7.531827515	7.531827515
52	29.43522664	1.34	8.468172485	8.468172485
53	29.55850035	0.83	0	0
53	28.94613701	0.74	1.11156742	1.11156742
53	28.40375835	0.8	2.146475017	2.146475017
53	29.26840589	0.71	3.162217659	3.162217659
53	27.14349184	0.72	4.120465435	4.120465435
53	28.19501789	0.77	6.209445585	6.209445585
53	25.86452888	0.52	6.688569473	6.688569473
53	24.19024283	0.75	7.186858316	7.186858316
53	22.24637096	0.67	7.608487337	7.608487337
53	26.49246674	0.69	8.087611225	8.087611225
53	27.94791402	0.78	9.084188912	9.084188912
54	29.74258125	1.09	0	0
54	30.02848158	1.1	1.073237509	1.073237509
54	28.60289673	0.94	1.993155373	1.993155373
54	27.38254109	1.05	2.951403149	2.951403149
54	25.15317886	1.07	4.216290212	4.216290212
54	17.9516523	1.2	6.568104038	6.568104038
54	18.19360337	1.31	7.115674196	7.115674196
54	17.30316208	1.25	7.575633128	7.575633128
54	22.53161406	1.28	8.13963039	8.13963039
54	22.19626815	1.19	8.637919233	8.637919233
54	21.98642137	1.27	9.568788501	9.568788501
55	30.73641109	1.52	0	0
55	30.52766072	1.54	1.073237509	1.073237509
55	30.79946573	1.61	1.993155373	1.993155373
55	30.52433266	1.53	3.20054757	3.20054757
55	30.14142392	1.56	4.043805613	4.043805613
55	31.05865046	1.72	4.624229979	4.637919233
55	30.46851856	1.73	5.210130048	5.210130048
55	30.87096463	1.7	5.604380561	5.63449692
55	31.70280929	1.73	5.995893224	5.995893224
55	29.76297964	1.67	6.532511978	6.535249829
55	31.04775328	1.69	7.167693361	7.186858316
56	28.1881884	0.92	0	0
56	28.668934	0.91	0.689938398	0.720054757
56	27.65061339	0.91	1.815195072	1.834360027
56	27.9055143	0.9	3.101984942	3.077344285
56	28.39492779	0.91	4.054757016	4.016427105
56	29.05568246	0.87	4.761122519	4.802190281
56	30.09842836	0.87	5.437371663	5.437371663
56	29.32427206	0.85	6.494182067	6.491444216
56	29.24699935	0.9	7.014373717	7.014373717
56	28.49962672	0.77	7.520876112	7.523613963
56	29.75425768	0.88	8.021902806	8.021902806
57	26.94751373	1.03	0	0
57	28.75533792	0.84	1.226557153	1.262149213
57	27.25355811	0.93	1.976728268	2.012320329
57	27.20810041	0.95	2.622861054	2.584531143
57	28.19220395	1.01	4	3.983572895
57	26.8318003	0.87	4.670773443	4.670773443
57	27.12706836	0.76	5.330595483	5.347022587
57	28.02448087	0.77	5.689253936	5.689253936
57	27.69095297	0.89	5.916495551	5.861738535
57	28.62137645	0.52	6.496919918	6.496919918
57	27.06624898	0.57	7.143052704	7.126625599
58	30.66811116	1.2	0	0
58	29.89853513	1.22	0.996577687	0.996577687
58	27.71537696	1.2	3.107460643	3.107460643
58	29.41194377	1.14	5.021218344	5.018480493
58	28.87444557	1.14	5.563312799	5.563312799
58	30.30463603	1.15	6.652977413	6.652977413
58	30.11840724	1.14	7.154004107	7.154004107
58	29.82210361	1.14	7.742642026	7.742642026
58	28.99325066	1.11	8.295687885	8.295687885
58	29.97980817	1.13	8.928131417	8.928131417
58	29.77029734	1.11	9.169062286	9.169062286
59	30.6296132	1.28	0	0
59	29.4623427	1.31	1.264887064	1.264887064
59	30.42202209	1.28	2.165639973	2.182067077
59	30.4384741	1.24	3.912388775	3.852156057
59	30.49035541	1.31	5.103353867	5.119780972
59	31.47552734	1.19	6.135523614	6.132785763
59	31.01372189	1.2	7.545516769	7.468856947
59	31.96159276	1.19	8.240930869	8.177960301
59	31.50763599	1.27	8.777549624	8.777549624
59	31.48847312	1.23	9.237508556	9.242984257
59	32.48693353	1.22	9.911019849	9.911019849
60	32.63085359	1.07	0	0
60	30.95115253	1.11	3.006160164	3.006160164
60	31.82623959	1.11	4.024640657	4.024640657
60	31.61867054	1.32	4.336755647	4.331279945
60	32.32080327	1.32	5.481177276	5.481177276
60	32.35405626	1.27	6.272416153	6.264202601
60	32.15803366	1.34	6.800821355	6.800821355
60	31.76902442	1.31	7.685147159	7.685147159
60	32.03103487	1.32	8.334017796	8.334017796
60	31.59014398	1.31	8.605065024	8.605065024
60	31.74483675	1.26	8.878850103	8.878850103
61	31.1436899	1.2	0	0
61	30.49959845	1.1	0.996577687	0.996577687
61	27.66970229	1.12	2.683093771	2.683093771
61	25.53615149	0.93	3.545516769	3.586584531
61	25.1223268	1.06	4.062970568	4.062970568
61	25.13875115	0.81	4.440793977	4.440793977
61	27.47549147	1.03	5.196440794	5.196440794
61	29.4259348	1.02	5.478439425	5.478439425
61	29.61369632	0.99	6.135523614	6.119096509
61	29.29837008	0.54	6.472279261	6.472279261
61	28.69785804	1.12	6.995208761	6.995208761
62	29.1268608	1.29	0	0
62	28.79647504	1.19	1.204654346	1.248459959
62	29.6178501	1.2	2.064339493	2.113620808
62	28.96648856	1.15	3.099247091	3.123887748
62	28.05529444	1.09	3.980835044	3.986310746
62	26.86296015	1.14	5.941136208	5.984941821
62	27.6429792	1.07	6.455852156	6.513347023
62	27.68590825	1.14	7.063655031	7.107460643
62	27.37094163	1.16	7.605749487	7.665982204
62	25.96207329	1.1	8.114989733	8.158795346
62	26.75709827	1.19	9.004791239	9.00752909
63	30.83997474	1.03	0	0
63	30.69480384	1.14	1.817932923	1.839835729
63	31.65932228	1.09	3.222450376	3.238877481
63	31.96818094	1.1	4.205338809	4.238193018
63	31.17315639	1.14	6.078028747	6.001368925
63	30.55648716	1.11	6.57357974	6.57357974
63	31.67957779	1.08	7.704312115	7.685147159
63	31.14419092	1.08	8.24366872	8.24366872
63	31.45870284	1.09	8.646132786	8.643394935
63	31.61651884	1.14	9.138945927	9.144421629
63	31.33350733	1.1	9.659137577	9.659137577
64	30.39604169	0.76	0	0
64	29.74116235	0.82	1.248459959	1.248459959
64	29.52057197	0.82	2.149212868	2.149212868
64	30.30836286	0.78	2.839151266	2.841889117
64	28.54166008	0.65	3.644079398	3.646817248
64	28.27455392	0.68	4.5229295	4.525667351
64	29.15987054	0.68	5.021218344	5.023956194
64	28.33706336	0.64	5.73853525	5.754962355
64	29.58487628	0.65	6.614647502	6.614647502
64	29.89792853	0.74	7.520876112	7.520876112
64	28.48922025	0.75	8.511978097	8.514715948
65	27.23359417	0.96	0	0
65	24.7698112	1.01	1.467488022	1.412731006
65	29.42551193	0.64	1.993155373	1.990417522
65	29.5645953	1.14	3.000684463	3.003422313
65	29.04361769	0.98	3.520876112	3.520876112
65	27.23508118	1	4.405201916	4.405201916
65	28.96332286	0.98	4.90349076	4.914442163
65	28.62059905	0.8	5.535934292	5.577002053
65	29.60181556	0.92	6.264202601	6.264202601
65	28.71486819	0.94	6.754277892	6.7816564
65	28.48095715	0.95	7.33744011	7.33744011
66	27.90077356	1.02	0	0
66	28.57238736	1.15	1.240246407	1.229295003
66	28.60861888	0.94	2.915811088	2.902121834
66	27.77354676	0.88	4.429842574	4.350444901
66	28.78741758	0.93	5.177275838	5.163586585
66	29.22452259	0.89	5.765913758	5.752224504
66	29.27423607	0.89	6.091718001	6.094455852
66	28.67723795	0.96	7.33744011	7.323750856
66	28.08654768	0.92	7.696098563	7.685147159
66	28.76212554	0.87	8.065708419	8.052019165
66	26.6925723	0.88	8.616016427	8.624229979
67	30.06574612	1.43	0	0
67	30.93935713	1.47	1.360711841	1.35523614
67	29.20607091	1.53	2.343600274	2.338124572
67	31.65132822	1.46	3.679671458	3.679671458
67	31.64131308	1.19	4.678986995	4.676249144
67	32.41589853	1.56	5.864476386	5.839835729
67	31.73897116	1.42	6.119096509	6.113620808
67	30.32374034	1.42	7.685147159	7.679671458
67	31.50175105	1.35	8.610540726	8.605065024
67	29.97296525	1.37	9.245722108	9.240246407
67	31.47492746	1.24	9.546885695	9.522245038
68	28.48948992	1.54	0	0
68	29.05667628	1.46	1.270362765	1.245722108
68	28.28394689	1.44	2.19028063	2.075290897
68	28.33947991	1.4	2.877481177	2.81724846
68	27.42950661	1.55	4.145106092	4.120465435
68	27.31424195	1.55	4.605065024	4.566735113
68	26.6501249	1.58	5.297741273	5.308692676
68	28.48709196	1.52	5.883641342	5.845311431
68	30.34815324	1.55	6.639288159	6.535249829
68	30.19232894	1.45	7.452429843	7.414099932
68	28.84749001	1.49	8.06844627	7.975359343
69	28.95093895	1.5	0	0
69	29.25356479	1.46	1.00752909	0.993839836
69	30.53091291	1.53	1.995893224	1.98220397
69	31.04912387	1.48	2.370978782	2.316221766
69	29.71562055	1.48	2.910335387	2.899383984
69	29.3278346	1.46	4.008213552	3.991786448
69	28.83854867	1.4	4.83504449	4.815879535
69	27.51936718	1.44	5.943874059	5.930184805
69	28.1640294	1.45	6.702258727	6.688569473
69	28.95491463	1.34	7.592060233	7.572895277
69	29.2224674	1.37	8.177960301	8.164271047
70	26.22122934	2.16	0	0
70	27.37051091	2.17	0.950034223	0.996577687
70	27.94018711	2.16	1.984941821	1.990417522
70	25.33785102	2.15	2.92128679	2.910335387
70	25.89282316	2.14	3.868583162	3.865845311
70	26.05793514	2.14	4.898015058	4.90349076
70	26.92310564	2.17	5.856262834	5.861738535
70	26.62361172	2.34	6.379192334	6.379192334
70	23.63055963	2.1	6.855578371	6.877481177
70	27.96592336	2.12	7.394934976	7.394934976
70	25.32412834	2.15	8.005475702	8.046543463
71	27.11441865	1.35	0	0
71	28.76237758	1.28	1.015742642	0.97467488
71	27.48177225	1.32	2.015058179	1.973990418
71	28.38804051	1.26	2.981519507	2.929500342
71	28.31447306	1.33	3.939767283	3.906913073
71	28.51014299	1.28	5.040383299	4.922655715
71	26.11515711	1.42	6.633812457	6.592744695
71	27.59774187	1.28	7.011635866	6.99247091
71	26.23520546	1.29	7.832991102	7.79192334
71	27.26251772	1.42	8.334017796	8.292950034
71	26.76359158	1.25	8.845995893	8.813141684
72	30.23963432	2.03	0	0
72	31.38920349	1.97	0.966461328	1.034907598
72	30.19799835	2.08	2.036960986	2.097193703
72	29.49849609	2.01	2.981519507	3.02532512
72	30.56623577	2.05	3.915126626	3.980835044
72	29.93737622	2.05	4.774811773	4.826830938
72	31.56975771	2.09	6.0862423	6.130047912
72	29.94983541	2.07	6.595482546	6.64202601
72	30.7323717	2.08	7.071868583	7.069130732
72	30.79053727	2.06	7.665982204	7.712525667
72	30.79192826	2.08	8.999315537	9.023956194
73	25.65132504	2.1	0	0
73	23.48703942	2.2	0.993839836	1.037645448
73	21.33701661	2.25	2.039698836	2.031485284
73	27.86009561	2.19	2.959616701	2.951403149
73	24.68643731	2.18	3.759069131	3.794661191
73	25.16903776	2.15	4.700889802	4.6954141
73	27.60493148	2.19	4.991101985	5.002053388
73	27.69136896	2.2	5.467488022	5.46201232
73	26.23502146	2.03	6.091718001	6.036960986
73	29.1828077	2.08	6.691307324	6.685831622
73	28.32458711	2.04	7.088295688	7.091033539
74	28.15501946	1.37	0	0
74	28.06665323	1.31	0.873374401	0.969199179
74	26.58497052	1.35	1.965776865	2.012320329
74	28.82408108	1.31	2.839151266	2.893908282
74	31.53652022	1.27	3.854893908	3.909650924
74	26.84582925	1.3	4.462696783	4.52019165
74	30.591477	1.25	4.919917864	4.982888433
74	30.27437912	1.27	5.475701574	5.533196441
74	30.47741287	1.23	6.072553046	6.132785763
74	30.23307525	1.32	6.587268994	6.64476386
74	29.89850762	1.26	7.121149897	7.148528405
75	29.13273872	1.79	0	0
75	29.11121365	1.74	0.97467488	1.015742642
75	28.59215519	1.68	2.981519507	2.98973306
75	29.06536039	1.65	3.917864476	3.92881588
75	29.70336196	1.69	4.807665982	4.845995893
75	30.60180673	1.76	5.53045859	5.552361396
75	30.29609838	1.73	6.184804928	6.19028063
75	30.7554057	1.71	6.625598905	6.647501711
75	30.04777551	1.79	7.02532512	7.052703628
75	30.29500513	1.75	7.624914442	7.646817248
75	29.77523343	1.82	7.967145791	8.010951403
76	27.10338594	1.37	0	0
76	28.11988478	1.41	0.996577687	1.015742642
76	28.24803393	1.38	1.954825462	1.993155373
76	28.11922654	1.39	2.932238193	2.967830253
76	29.06339652	1.35	3.854893908	3.887748118
76	27.13654001	1.37	4.889801506	4.884325804
76	27.01069232	1.43	5.672826831	5.711156742
76	25.89325577	1.35	6.132785763	6.209445585
76	25.41484811	1.36	6.707734428	6.746064339
76	28.02250701	1.38	7.244353183	7.244353183
76	25.91690369	1.39	7.780971937	7.819301848
77	31.63439595	1.37	0	0
77	30.46788167	1.36	0.97467488	1.026694045
77	31.37122525	1.33	1.965776865	2.004106776
77	31.53173101	1.35	2.904859685	2.902121834
77	30.49068535	1.37	3.805612594	3.898699521
77	27.86696865	1.39	4.933607118	4.933607118
77	31.65444526	1.41	5.448323066	5.489390828
77	31.25285986	1.34	5.908281999	5.872689938
77	32.01483746	1.41	6.425735797	6.466803559
77	31.9551274	1.38	6.92128679	7.003422313
77	31.91179441	1.4	7.54825462	7.589322382
78	23.80943922	1.35	0	0
78	27.80760787	1.33	1.04312115	1.013004791
78	23.47630761	1.36	2.094455852	2.091718001
78	28.49923062	1.33	3.036276523	3.123887748
78	24.89576615	1.36	4.769336071	4.829568789
78	25.76331777	1.31	5.467488022	5.483915127
78	25.15533491	1.41	5.867214237	5.845311431
78	26.11074689	1.39	6.625598905	6.64202601
78	26.84703646	1.33	8.06844627	8.106776181
78	29.47640882	1.4	8.599589322	8.616016427
78	27.98010454	1.35	9.065023956	9.103353867
79	29.10589703	1.61	0	0
79	31.38646218	1.59	0.933607118	0.958247775
79	30.42260422	1.57	1.94661191	2.015058179
79	30.50874354	1.5	2.893908282	2.913073238
79	30.326433	1.52	3.789185489	3.852156057
79	31.34576098	1.78	5.664613279	5.686516085
79	32.00228873	1.59	6.280629706	6.324435318
79	31.43583672	1.58	7.022587269	7.071868583
79	31.62942455	1.57	7.523613963	7.545516769
79	32.27073185	1.84	7.942505133	7.972621492
79	31.36841187	1.46	8.407939767	8.429842574
80	27.92383137	1.34	0	0
80	29.65468314	1.33	0.97467488	0.958247775
80	30.23785056	1.32	2.012320329	2.028747433
80	29.15920816	1.33	2.839151266	2.907597536
80	28.51418042	1.28	4.826830938	4.884325804
80	29.07979637	1.28	5.382614648	5.434633812
80	31.33808017	1.34	6.598220397	6.650239562
80	27.91151893	1.34	7.624914442	7.676933607
80	29.76333916	1.29	7.969883641	8.027378508
80	28.9454336	1.33	8.314852841	8.366872005
80	28.98444523	1.32	9.103353867	9.158110883
81	29.03791737	1.19	0	0
81	27.96645677	1	0.977412731	0.993839836
81	28.42947507	1.09	1.815195072	1.905544148
81	26.44171234	1.07	2.995208761	3.006160164
81	27.65681303	1.07	3.72347707	3.770020534
81	26.46099118	1.15	4.709103354	4.73100616
81	26.74489477	0.93	5.25119781	5.267624914
81	28.08303377	1.12	5.867214237	5.938398357
81	27.52504479	1.11	6.43394935	6.450376454
81	27.30164298	1.25	7.972621492	8.008213552
81	27.93689547	1.09	8.339493498	8.355920602
82	29.62748489	1.86	0	0
82	27.40967358	1.99	0.919917864	1.00752909
82	29.58586342	1.86	2.179329227	2.247775496
82	29.15071254	1.87	2.962354552	2.986995209
82	30.4859932	1.93	4.084873374	4.123203285
82	28.92438094	1.96	4.966461328	5.002053388
82	30.01200846	1.82	5.571526352	5.609856263
82	30.56697574	1.85	6.535249829	6.57357974
82	30.69056384	1.92	7.143052704	7.181382615
82	30.77449377	1.92	7.874058864	7.912388775
82	31.19320189	1.94	8.271047228	8.309377139
83	26.73233571	1.19	0	0
83	29.64461685	1.19	0.97467488	0.988364134
83	28.67218314	1.18	1.776865161	1.815195072
83	29.56639765	1.2	2.754277892	2.811772758
83	30.39863816	1.22	3.86036961	3.865845311
83	30.40279104	1.27	4.936344969	4.881587953
83	30.40024625	1.22	5.916495551	5.875427789
83	30.90531832	1.17	6.874743326	6.891170431
83	30.8243696	1.24	7.482546201	7.482546201
83	28.9893344	1.23	7.846680356	7.852156057
83	29.54663685	1.29	8.465434634	8.465434634
84	27.8622318	1.22	0	0
84	29.1502876	1.27	0.963723477	0.958247775
84	28.13677072	1.25	1.990417522	1.98220397
84	30.46266247	1.23	2.904859685	2.902121834
84	28.02130861	1.23	3.876796715	3.89596167
84	27.05236618	1.21	5.451060917	5.453798768
84	28.46258393	1.22	6.119096509	6.140999316
84	28.9143604	1.21	6.694045175	6.696783025
84	28.53208188	1.24	7.195071869	7.23340178
84	29.41325031	1.22	7.61670089	7.619438741
84	29.36597718	1.21	8	8.019164956
85	27.25532168	1.14	0	0
85	29.40440763	1.1	0.955509925	0.977412731
85	28.74230064	1.13	1.990417522	1.993155373
85	27.09511881	1.15	2.902121834	2.913073238
85	29.44927631	1.12	3.893223819	3.890485969
85	27.53341185	1.11	4.952772074	4.963723477
85	28.01302483	1.12	5.451060917	5.464750171
85	28.02205052	1.16	6.138261465	6.132785763
85	28.86710651	1.14	6.694045175	6.707734428
85	27.57951302	1.1	7.195071869	7.244353183
85	28.32487817	1.12	7.61670089	7.630390144
86	26.84969798	1.6	0	0
86	23.92627252	1.62	1.002053388	1.037645448
86	24.46886205	1.62	1.998631075	1.993155373
86	25.46476343	1.6	2.99247091	2.986995209
86	26.49280286	1.67	3.876796715	3.871321013
86	24.35672074	1.58	4.427104723	4.427104723
86	25.19477711	1.6	5.040383299	5.002053388
86	23.81739107	1.67	5.382614648	5.382614648
86	24.23601895	1.61	6.047912389	6.075290897
86	26.50311114	1.68	6.570841889	6.570841889
86	27.37037173	1.66	7.082819986	7.091033539
87	28.65530211	1.16	0	0
87	30.24704635	1.03	0.982888433	1.00752909
87	29.73007235	1.09	1.987679671	1.990417522
87	29.50116709	1.07	2.841889117	2.907597536
87	31.24555069	1.05	3.739904175	3.767282683
87	28.04894934	1.04	4.594113621	4.607802875
87	29.24534836	1.06	5.00752909	5.015742642
87	28.59732348	1	5.404517454	5.418206708
87	28.72148541	1.08	6.031485284	6.108145106
87	29.3319113	0.95	6.554414784	6.568104038
87	29.67850815	1.01	6.995208761	7.008898015
88	30.41089235	1.31	0	0
88	28.94627328	1.28	1.070499658	1.103353867
88	29.47180493	1.28	1.823408624	1.837097878
88	29.15668891	1.27	2.948665298	2.967830253
88	29.75441974	1.25	3.79192334	3.79192334
88	30.72764621	1.26	4.427104723	4.438056126
88	29.09798585	1.29	4.829568789	4.845995893
88	29.89927903	1.23	5.429158111	5.440109514
88	30.70905914	1.22	5.924709103	5.957563313
88	30.32659344	1.18	6.882956879	6.896646133
88	30.11903993	1.24	7.441478439	7.452429843
89	30.0667586	1.44	0	0
89	28.42984546	1.42	0.947296372	0.985626283
89	29.94914806	1.44	1.905544148	1.9137577
89	29.65692191	1.39	2.776180698	2.792607803
89	28.57898872	1.39	3.871321013	3.868583162
89	29.62143278	1.41	4.539356605	4.558521561
89	30.62898027	1.34	5.059548255	5.152635181
89	29.30011368	1.43	5.661875428	5.681040383
89	28.56539043	1.4	7.241615332	7.318275154
89	28.41920158	1.44	7.701574264	7.72073922
89	28.41076143	1.43	8.353182752	8.372347707
90	27.95964376	0.64	0	0
90	29.19609389	0.65	0.887063655	0.824093087
90	28.85944211	0.66	1.856262834	1.856262834
90	28.91661361	0.58	2.839151266	2.833675565
90	28.65116243	0.78	3.832991102	3.849418207
90	28.33329958	0.68	4.298425736	4.298425736
90	28.37104572	0.67	4.977412731	4.963723477
90	29.96199919	0.57	5.976728268	5.900068446
90	29.90613496	0.83	6.280629706	6.280629706
90	29.01553693	0.71	7.296372348	7.296372348
90	29.03879755	0.81	7.89596167	7.874058864
91	30.99925567	1.12	0	0
91	27.6473315	1.1	1.552361396	1.568788501
91	28.06739132	1.21	2.381930185	2.392881588
91	27.41445743	1.47	3.854893908	3.945242984
91	26.80328582	1.61	4.583162218	4.654346338
91	28.15825177	1.57	5.828884326	5.900068446
91	26.79184036	1.54	6.518822724	6.628336756
91	26.76885889	1.6	7.091033539	7.162217659
91	26.52278482	1.48	7.452429843	7.507186858
91	26.4915084	1.5	7.915126626	7.986310746
91	26.19703859	1.58	8.355920602	8.427104723
92	25.34210313	1.04	0	0
92	25.13174131	1.06	1.070499658	1.062286105
92	23.37123449	1.05	1.979466119	1.987679671
92	23.3937827	0.99	3.876796715	3.926078029
92	25.94242482	0.98	4.449007529	4.446269678
92	23.05895826	1.02	5.193702943	5.190965092
92	23.24570632	1.06	5.848049281	5.845311431
92	23.46861964	1.05	6.513347023	6.532511978
92	23.5713977	1.1	6.918548939	6.915811088
92	21.06998444	1.08	7.498973306	7.430527036
92	23.34980496	1.08	7.958932238	7.956194387
93	15.77306803	0.6	0	0
93	11.40985137	0.55	1.002053388	1.002053388
93	13.94075087	0.58	1.943874059	1.943874059
93	11.19899752	0.61	3.507186858	3.509924709
93	10.8813731	0.58	3.96440794	3.975359343
93	13.3218788	0.58	4.375085558	4.377823409
93	11.57756769	0.58	4.941820671	5.01026694
93	12.76240839	0.55	5.429158111	5.431895962
93	10.49864063	0.57	6.056125941	6.064339493
93	9.371403145	0.58	6.425735797	6.428473648
93	10.86014077	0.62	7.017111567	7.019849418
94	28.92432701	1.7	0	0
94	28.61731065	1.7	0.941820671	1.034907598
94	27.64145699	1.7	1.916495551	1.932922656
94	27.23900185	1.67	2.872005476	2.891170431
94	27.14704097	1.68	3.96440794	3.983572895
94	29.68649535	1.69	4.5229295	4.542094456
94	30.04479478	1.65	4.955509925	4.999315537
94	29.05242913	1.66	5.650924025	5.67008898
94	30.17016061	1.63	6.475017112	6.475017112
94	28.86956578	1.71	7.263518138	7.282683094
94	29.59389932	1.67	7.912388775	7.93155373
95	30.29958374	1.05	0	0
95	30.15224468	1.07	1.117043121	1.065023956
95	30.05791842	1.04	2.042436687	1.993155373
95	30.14102083	1.05	3.1321013	3.077344285
95	30.48432217	1.06	3.624914442	3.575633128
95	30.98044325	1.06	4.260095825	4.153319644
95	31.12982974	0.95	4.684462697	4.635181383
95	30.1282642	0.98	5.237508556	5.204654346
95	30.00158083	1.03	5.683778234	5.63449692
95	30.46971192	0.97	6.220396988	6.203969884
95	30.63977191	0.83	6.584531143	6.535249829
96	27.10375742	1.07	0	0
96	26.06843279	1.12	0.985626283	0.955509925
96	26.54831131	1.06	2.047912389	1.990417522
96	23.3426784	1.03	2.882956879	2.833675565
96	24.76245624	1.11	3.920602327	3.887748118
96	27.86276312	1.02	4.596851472	4.542094456
96	27.06797419	1.1	4.977412731	4.941820671
96	28.35429469	1.09	5.700205339	5.645448323
96	26.2201629	1.06	6.023271732	6.034223135
96	28.13638753	0.99	6.548939083	6.494182067
96	26.00158045	1.08	7.006160164	6.954140999
97	28.16989885	1.3	0	0
97	27.21897028	1.26	0.993839836	0.947296372
97	28.4841473	1.31	1.883641342	1.845311431
97	29.25620184	1.33	2.841889117	2.803559206
97	29.24970276	1.29	3.570157426	3.534565366
97	28.76299783	1.3	3.92881588	3.947980835
97	29.50475388	1.24	4.449007529	4.413415469
97	27.44562707	1.28	5.07871321	5.01026694
97	29.82054173	1.28	5.60164271	5.56605065
97	29.68465319	1.29	5.927446954	5.872689938
97	29.54051053	1.29	6.767967146	6.655715264
98	24.19551338	1.36	0	0
98	25.79167413	1.4	0.97467488	0.960985626
98	25.9460382	1.38	2.001368925	1.990417522
98	26.2070305	1.38	2.882956879	2.872005476
98	23.90826875	1.3	3.75633128	3.75633128
98	25.62574457	1.36	4.213552361	4.216290212
98	25.15676635	1.4	4.982888433	4.977412731
98	25.40580641	1.39	5.275838467	5.289527721
98	27.33221241	1.37	5.757700205	5.752224504
98	28.05425811	1.34	6.099931554	6.132785763
98	28.11929664	1.4	6.570841889	6.565366188
99	27.7497992	2.01	0	0
99	27.30690544	2.01	0.922655715	0.922655715
99	27.00428799	2.04	1.77412731	1.760438056
99	26.93083901	2.03	2.913073238	2.913073238
99	26.76971063	2.02	3.997262149	4.024640657
99	27.84480559	2.01	4.292950034	4.295687885
99	28.70627675	2	4.97467488	4.982888433
99	28.81199355	2.02	5.401779603	5.404517454
99	29.25023386	2.01	6.510609172	6.516084873
99	29.44953995	2.02	7.175906913	7.178644764
99	25.27434512	2.02	7.96440794	7.934291581
100	24.39210056	1.3	0	0
100	24.9835769	1.29	1.00752909	0.977412731
100	25.03261162	1.31	1.924709103	1.87816564
100	27.99352829	1.27	2.836413415	2.855578371
100	26.37937252	1.27	3.534565366	3.545516769
100	24.96729986	1.27	3.947980835	3.967145791
100	25.70347428	1.23	4.473648186	4.484599589
100	25.95011084	1.26	4.8678987	4.887063655
100	24.63467858	1.25	5.374401095	5.385352498
100	26.69620741	1.26	6.006844627	5.979466119
100	25.31790835	1.26	6.335386721	6.346338125
101	26.56285226	1.38	0	0
101	27.25496619	1.37	0.900752909	0.898015058
101	21.60078926	1.35	1.883641342	1.894592745
101	24.62607295	1.38	2.907597536	2.948665298
101	24.63818256	1.36	3.644079398	3.657768652
101	24.48144075	1.35	4.005475702	4.002737851
101	26.22718517	1.36	4.785763176	4.807665982
101	26.65861703	1.36	5.226557153	5.240246407
101	27.25411026	1.33	5.67008898	5.689253936
101	28.25645032	1.32	6.138261465	6.151950719
101	24.37415389	1.36	6.81724846	6.839151266
102	29.18700484	1.17	0	0
102	32.37968028	1.15	1.013004791	1.032169747
102	32.26613441	1.16	1.77412731	1.73853525
102	32.65137395	1.15	2.830937714	2.833675565
102	31.61509741	1.13	3.51266256	3.534565366
102	31.33232655	1.14	4.07118412	4.041067762
102	32.49297677	1.13	4.495550992	4.517453799
102	32.41058796	1.13	4.960985626	4.999315537
102	32.3727901	1.13	5.415468857	5.437371663
102	32.6979264	1.13	5.94934976	5.995893224
102	32.94809282	1.15	6.466803559	6.488706366
103	25.8254991	0.9	0	0
103	27.00422656	0.9	0.684462697	0.698151951
103	28.90747928	0.87	2.735112936	2.81724846
103	26.18029748	0.91	3.61670089	3.649555099
103	26.35643437	0.9	4.038329911	4.043805613
103	28.46223702	0.89	4.881587953	4.887063655
103	27.57343745	0.86	5.349760438	5.366187543
103	27.7574651	0.86	6.097193703	6.102669405
103	27.76379165	0.9	6.491444216	6.516084873
103	27.52383297	0.79	6.976043806	6.981519507
103	27.61413668	0.84	7.627652293	7.668720055
104	30.34326431	1.24	0	0
104	31.59121091	1.23	1.013004791	0.969199179
104	30.51473564	1.18	1.916495551	1.905544148
104	30.76121258	1.34	2.951403149	2.959616701
104	30.13175109	1.15	4.580424367	4.59137577
104	30.52615689	1.22	5.034907598	5.048596851
104	31.12339633	1.16	5.497604381	5.508555784
104	30.66102958	1.25	6.006844627	6.026009582
104	30.33477889	1.12	6.472279261	6.483230664
104	30.02023387	1.15	6.970568104	6.984257358
104	30.58897782	1.12	7.490759754	7.501711157
105	14.6865459	0.84	0	0
105	17.93699434	0.94	0.977412731	0.977412731
105	20.253746	0.85	1.900068446	1.897330595
105	13.45485427	0.89	2.978781656	2.98973306
105	17.12025515	0.91	3.466119097	3.468856947
105	20.94555907	0.93	4.744695414	4.747433265
105	19.72948998	0.8	5.073237509	5.07871321
105	21.43685583	0.83	5.968514716	5.979466119
105	20.70787762	0.87	6.360027379	6.362765229
105	20.10595958	0.83	6.858316222	6.899383984
105	21.35232678	0.85	7.605749487	7.608487337
106	29.3120109	1.5	0	0
106	30.03664453	1.5	0.922655715	0.93908282
106	29.02726696	1.47	1.916495551	1.993155373
106	32.091741	1.53	2.98973306	3.066392882
106	27.55775977	1.5	3.33744011	3.356605065
106	31.38644137	1.5	3.904175222	3.92881588
106	30.07312744	1.49	4.484599589	4.503764545
106	29.92816044	1.5	5.155373032	5.212867899
106	30.03774227	1.52	5.538672142	5.557837098
106	30.58338171	1.43	5.998631075	6.01779603
106	27.88840894	1.53	6.557152635	6.576317591
107	29.47938099	1.51	0	0
107	29.25431192	1.52	0.848733744	0.824093087
107	29.41320522	1.47	1.768651608	1.771389459
107	29.59063785	1.45	2.844626968	2.847364819
107	29.6430492	1.5	3.482546201	3.485284052
107	30.29351156	1.41	3.980835044	3.909650924
107	29.32979538	1.46	4.473648186	4.476386037
107	29.06092955	1.32	5.130732375	5.133470226
107	30.05604214	1.39	5.527720739	5.53045859
107	28.72203473	1.58	6.088980151	6.102669405
107	28.95169161	1.6	6.529774127	6.532511978
108	29.25586591	1.27	0	0
108	28.39997659	1.28	0.889801506	0.898015058
108	28.77664357	1.38	1.820670773	1.817932923
108	27.7489646	1.17	2.907597536	2.929500342
108	29.91585136	1.34	3.386721424	3.405886379
108	28.24746688	1.32	3.830253251	3.887748118
108	30.4661253	1.18	4.290212183	4.309377139
108	29.68829127	1.18	4.862422998	4.90349076
108	30.26291346	1.19	5.820670773	5.839835729
108	29.86712794	1.29	6.283367556	6.302532512
108	28.35696328	1.22	6.954140999	6.934976044
109	29.99699169	0.97	0	0
109	29.80069555	0.96	0.930869268	0.941820671
109	28.8792293	0.91	1.921971253	1.938398357
109	28.05449344	0.86	2.475017112	2.488706366
109	28.72364503	0.94	3.167693361	3.203285421
109	28.9592613	0.88	3.572895277	3.586584531
109	28.67486426	0.93	4.158795346	4.180698152
109	30.00701383	0.87	4.676249144	4.689938398
109	29.12836279	0.85	5.136208077	5.073237509
109	28.59405032	0.9	5.719370294	5.733059548
109	29.11734381	0.81	6.067077344	6.097193703
110	31.89946009	1.34	0	0
110	30.03484258	1.33	3.019849418	3.008898015
110	30.21603516	1.33	4.062970568	4.062970568
110	31.06741745	1.3	5.040383299	5.059548255
110	30.71757555	1.29	5.538672142	5.538672142
110	28.21591594	1.27	5.979466119	5.998631075
110	30.99329731	1.27	6.420260096	6.420260096
110	31.70943281	1.29	7.110198494	7.091033539
110	31.82741805	1.23	7.627652293	7.627652293
110	31.55280228	1.3	8.117727584	8.125941136
110	31.29049413	1.23	8.558521561	8.558521561
111	29.7447278	1.09	0	0
111	30.07096773	1.1	1.916495551	1.916495551
111	29.32252133	1.1	2.932238193	2.932238193
111	30.38501766	1.31	4.079397673	4.079397673
111	30.02213395	1.31	4.594113621	4.594113621
111	30.64071644	1.31	5.013004791	5.021218344
111	28.82947526	1.31	5.327857632	5.327857632
111	29.80357616	1.31	5.990417522	5.998631075
111	31.32253606	1.31	6.652977413	6.652977413
111	29.51669967	1.3	7.159479808	7.148528405
111	29.54916495	1.31	7.561943874	7.561943874
112	29.79319255	1.14	0	0
112	30.2867341	1.11	0.76659822	0.76659822
112	30.33030686	1.15	1.741273101	1.741273101
112	30.42058373	1.14	2.702258727	2.702258727
112	30.11746704	1.02	3.75633128	3.75633128
112	28.61687132	1.06	4.873374401	4.8678987
112	29.40159946	1.08	5.256673511	5.267624914
112	28.39651093	1.11	5.848049281	5.861738535
112	29.46075695	1.04	6.480492813	6.480492813
112	28.69134439	1.09	6.899383984	6.822724162
112	30.89388125	1.01	7.51266256	7.51266256
113	29.53775611	1.19	0	0
113	30.35381527	1.08	1.11156742	1.11156742
113	29.91799319	1.08	2.108145106	2.108145106
113	29.75667525	1.24	3.066392882	3.066392882
113	29.87510218	1.17	4.005475702	4.005475702
113	29.12824311	1.16	5.089664613	5.089664613
113	29.73397705	1.08	5.650924025	5.711156742
113	29.79038461	1.15	6.034223135	6.034223135
113	29.09423182	1.1	7.545516769	7.570157426
113	30.52040076	1.12	7.983572895	7.983572895
113	28.93658445	1.12	8.736481862	8.758384668
114	32.04065648	1.36	0	0
114	30.60572455	1.4	2.954140999	2.954140999
114	30.97471038	1.38	3.950718686	3.950718686
114	31.00823218	1.21	4.711841205	4.711841205
114	30.65130922	1.25	5.325119781	5.325119781
114	31.40559618	1.18	5.727583847	5.678302533
114	31.29937931	1.2	6.19028063	6.19028063
114	31.46933635	1.21	6.765229295	6.767967146
114	32.04504343	1.2	7.745379877	7.745379877
114	31.60553171	1.2	8.24366872	8.24366872
114	31.36340312	1.2	8.977412731	8.952772074
115	27.55351453	1.16	0	0
115	26.8234501	1.47	3.162217659	3.162217659
115	27.40911762	1.95	4.043805613	4.062970568
115	25.79887581	1.89	4.5229295	4.5229295
115	26.70790436	1.54	4.944558522	4.963723477
115	27.01318154	1.75	5.46201232	5.46201232
115	24.09030027	1.37	6.028747433	6.036960986
115	28.11867498	1.55	6.669404517	6.669404517
115	25.72758336	1.65	7.167693361	7.186858316
115	27.41008434	1.56	7.608487337	7.608487337
115	25.23524693	1.56	8.10403833	8.125941136
116	30.86516505	1.58	0	0
116	30.21193674	1.64	1.169062286	1.169062286
116	30.49393939	1.62	2.146475017	2.146475017
116	30.26548166	1.58	3.258042437	3.258042437
116	30.38582272	1.62	4.043805613	4.043805613
116	29.32844527	1.57	4.539356605	4.539356605
116	30.35893999	1.56	5.119780972	5.136208077
116	30.79781224	1.52	5.675564682	5.675564682
116	30.70703071	1.59	6.0862423	6.094455852
116	30.51469818	1.53	6.787132101	6.787132101
116	29.93328406	1.52	7.208761123	7.225188227
117	28.71305214	1.23	0	0
117	28.37769159	1.19	1.034907598	1.034907598
117	26.54773814	1.21	2.012320329	2.012320329
117	26.34059545	1.17	2.529774127	2.529774127
117	28.32444462	1.27	2.913073238	2.951403149
117	29.02736622	1.23	3.334702259	3.334702259
117	27.26558628	1.21	3.986310746	3.986310746
117	28.6495777	1.2	4.542094456	4.542094456
117	27.99300649	1.26	4.966461328	4.982888433
117	26.80067367	1.18	5.347022587	5.347022587
117	28.01808696	1.23	6.072553046	6.094455852
118	31.82333835	1.15	0	0
118	31.23354554	1.13	2.069815195	2.069815195
118	31.71221492	1.12	2.874743326	2.874743326
118	30.9966338	1.08	3.832991102	3.832991102
118	30.66020287	1.1	4.810403833	4.810403833
118	30.33278994	1.1	5.492128679	5.492128679
118	30.90027042	1.07	6.266940452	6.266940452
118	32.38965578	1.07	6.822724162	6.822724162
118	30.49736136	1.05	7.397672827	7.397672827
118	31.83010855	1.09	8.06844627	8.06844627
118	30.11360007	1.08	8.66255989	8.700889802
119	29.47968499	1.29	0	0
119	30.64196942	1.27	1.013004791	1.013004791
119	29.84409764	1.41	1.971252567	1.971252567
119	29.8774631	1.33	2.948665298	2.948665298
119	29.02333026	1.24	4.002737851	3.945242984
119	29.74074646	1.33	4.48733744	4.5229295
119	28.95177707	1.38	5.100616016	5.100616016
119	28.56203579	1.37	5.440109514	5.464750171
119	29.44791637	1.37	5.916495551	5.916495551
119	28.09982232	1.33	6.420260096	6.39835729
119	26.06405201	1.35	7.112936345	7.112936345
120	31.34381029	1.13	0	0
120	32.18300272	1.17	1.034907598	1.034907598
120	30.67880374	1.15	3.008898015	3.008898015
120	31.42956996	1.21	4.005475702	4.005475702
120	30.40316974	1.14	4.999315537	5.021218344
120	30.71644868	1.15	5.519507187	5.519507187
120	30.8866332	1.11	5.960301164	5.941136208
120	30.67809514	1.02	6.362765229	6.362765229
120	30.58945946	1.15	7.052703628	7.071868583
120	30.86747764	1.09	7.589322382	7.589322382
120	30.90854495	1.13	8.079397673	8.087611225
